# Supplementary material for: Quantification of feeding intensity and feeding control of largemouth bass based on water surface vibration characteristics
Source: Front Artif Intell. 2026 Mar 13;9:1656290. doi: 10.3389/frai.2026.1656290 (PMC13021618; doi:10.3389/frai.2026.1656290)
Supplement: Supplementary file 2 [file Table_1.xlsx]

## Sheet: Sheet1
组别	平均值
小	280.67
中	566.67
大	727.67
组别	平均值
小	297
中	427.33
大	754.33
组别	平均值
小	243
中	404
大	694
组别	平均值
小20	147.33
小40	280.67
小60	364.33
组别	平均值
小20	139.67
小40	157
小60	287.33
组别	平均值
小20	66.67
小40	196
小60	205
组别	平均值
小	49.17
中	66.4
大	64.8
组别	平均值
小20	214.67
小40	326.67
小60	611
组别	平均值
小	326.67
中	580.67
大	759.67
组别	平均值
小20	139.67
小40	157
小60	287.33
组别	平均值
小	297
中	427.33
大	754.33
组别	平均值
小	222
中	583.67
大	694.67
组别	平均值
小20	173
小40	353.67
小60	468.67
组别	平均值
50小规格	243
250小规格	280.67
100小规格	297
组别	平均值
50中规格	404
250中规格	427.33
100中规格	566.67
组别	平均值
50大规格	694
250大规格	727.67
100大规格	754.33
组别	平均值
50密度20	75.67
250密度20	139.67
100密度20	147.33
组别	平均值
50密度40	205
250密度40	280.67
100密度40	287.33
组别	平均值
50密度60	157
250密度60	196
100密度60	364.33

## Sheet: 速度50规格
50g	150g	300g
2.22222	7.33333	32.6667
0.888889	16.3333	19.3333
0.888889	13	36.6667
127.333	226.667	299.667
58	180.333	217.667
98.6667	456	579
83.3333	378	481
56.8889	321.333	494.333
61.5556	287.333	383
22.2222	182	321.667
19.1111	126.667	294.667
12.4444	112	165
18.2222	96	263
11.3333	85.3333	257
10	48	222.333
10.4444	32	95.3333
6.22222	24.3333	124.333
12	32.6667	163
10.4444	23	145.333
5.77778	31	133.667
5.55556	29.6667	77.6667
8	16.3333	241.667
1.55556	24.6667	80.6667
1.11111	24.3333	58.3333
2.88889	43.3333	48.3333
5.11111	16	35.3333

## Sheet: 速度250规格
小平	中平	大平
2.44444	8.66667	5.33333
8.22222	13.6667	10
64	65	263
8.44444	272	575.667
39.3333	414.333	216.333
27.5556	248.333	268
27.5556	215.333	332
54.4444	237.667	207.333
57.1111	116.333	109
22.6667	53.3333	44
66.8889	59.6667	30
22.8889	29.6667	33.6667
15.7778	120.667	40.3333
67.3333	61.6667	44
5.77778	56.3333	14.3333

## Sheet: 速度100规格
小平	中平	大平
2.22222	6	42.3333
1.55556	20.6667	34.6667
0.444444	21.6667	127.667
8.66667	48.6667	420.333
86	182	436.333
67.1111	300	538.333
87.7778	330.667	368.667
6.22222	340.667	346.333
7.77778	206	237
6	124.333	264.667
6.88889	83.6667	219
7.77778	42.3333	171
7.11111	32	180.333
5.33333	39.6667	74.6667
3.55556	48	103.333
0.666667	25.6667	60.6667
2.22222	20	51
2	14	47.6667
2	29	44
0	27.6667	9.66667

## Sheet: 速度50密度
20尾	40尾	60尾
19.3333	5.66667	15.3333
4.66667	4.66667	15
4.22222	4.33333	25
16.6667	18	73.6667
45.7778	29.6667	73.6667
74.6667	90.3333	148.667
76	129.333	193.667
49.1111	200	254.667
17.1111	144.333	189.333
44	121.667	167
30	62	89
20.4444	48.6667	82.3333
16.2222	52.6667	59.6667
15.7778	44	62.3333
17.1111	38	57.6667
6.88889	31.6667	41.3333
8.66667	38	35.3333
1.55556	34.6667	32
2	30.3333	31
1.11111	30.3333	23
1.11111	38.6667	23.3333
2.22222	18	20
0.666667	12	11.3333
1.55556	9	15
1.33333	19.3333	18.6667
1.33333	13.6667	18

## Sheet: 投饲速度大
1g/s	2g/s	3g/s
32.6667	42.3333	5.33333
19.3333	34.6667	10
36.6667	127.667	263
299.667	420.333	575.667
217.667	436.333	216.333
579	538.333	268
481	368.667	332
494.333	346.333	207.333
383	237	109
321.667	264.667	44
294.667	219	30
165	171	33.6667
263	180.333	40.3333
257	74.6667	44
222.333	103.333	14.3333
95.3333	60.6667
124.333	51
163	47.6667
145.333	44
133.667	9.66667
77.6667
241.667
80.6667
58.3333
48.3333
35.3333

## Sheet: 饲料颗粒大
2号	4号	6号
11.6667	5.33333	22
17	10	20.6667
11.6667	263	418
53	575.667	337
125.667	216.333	275.333
214.333	268	180.333
598	332	141.333
678.667	207.333	125
192	109	166.333
188.667	44	176.333
121	30	56.6667
233	33.6667	23.3333
225.667	40.3333	20.6667
155	44	19.6667
188.667	14.3333
220
74
106.667
92.3333
123
206
43.3333
74
11.3333

## Sheet: 速度250密度
小平	中平	大平
23.5556	10.3333	18.3333
26.4444	17	18.6667
18.2222	138.667	28.3333
39.5556	195	61.3333
15.3333	118.667	150
56.4444	159.333	122
3.77778	50.3333	52.6667
13.7778	50.3333	60
33.1111	59	40.6667
28.2222	45.6667	31.6667
11.5556	73	28
13.5556	35.3333	25
29.1111	35.6667	25
6	19	34

## Sheet: 速度100密度
小平	中平	大平
8	5	11.3333
3.55556	7.66667	7.66667
2.88889	5.66667	48.3333
16.6667	43.6667	58.6667
11.7778	68.3333	85.3333
9.55556	124.333	169
6.44444	49.6667	76
5.77778	41.6667	48
3.77778	108.667	36.6667
8.44444	37.3333	33.6667
4.22222	30.6667	35.3333
4.22222	22.3333	25.3333
24.2222	22.3333	21.3333
12.6667	17.6667	26
4.44444	14.3333	23.3333
6.22222	13.3333	11
3.33333	5.66667	9.33333
12	4	8.66667

## Sheet: 一号料密度
小平	中平	大平
9.33333	16.6667	46.3333
9.33333	15	30
33.1111	9.33333	37.3333
26.8889	7	92.6667
74.8889	9	185.667
84	97.3333	44.3333
18	178.667	269.667
59.3333	92.6667	208
138.222	144.333	125
134.222	79.6667	54
9.77778	72	220
24	95.6667	251.667
19.3333	85.3333	115.333
21.3333	109.667	139.667
17.1111	63.3333	147.333
28	40.3333	49.3333
18.6667	39.3333	158
27.1111	26.3333	66.6667
26	49.3333	39.3333
10.6667	25	30.3333
16.4444	15	54.6667
9.55556	40.3333	71
11.3333	10.6667	20.6667

[truncated: 5 more sheets: 一号料规格, 四号料密度, 四号料规格, 六号料密度, 六号料规格]
